# Supplementary material for: Molecular basis of resistance to leaf spot disease in oil palm
Source: Front Plant Sci. 2024 Dec 9;15:1458346. doi: 10.3389/fpls.2024.1458346 (PMC11663676; doi:10.3389/fpls.2024.1458346)
Supplement: Supplementary file 1 [file DataSheet1.xlsx]

## Sheet: Supplementary Table S7
	Supplementary Material
	Supplementary Table S6. List of DEGs between genotypes and each time points.
	Genotypes	G10 vs G14 = DEGs between G10 (resistant) and G14 (susceptible)
		G12 vs G14 = DEGs between G12 (resistant) and G14 (susceptible)
	Time point	D0 = Day 0	D1 = Day 1	D7 = Day 7	D 21 = Day 21
	G10vsG14_D0	G12vsG14_D0	G10vsG14_D1	G12vsG14_D1	G10vsG14_D7	G12vsG14_D7	G10vsG14_D21	G12vsG14_D21
	114914524	114914524	105048267	105048267	114914524	114914524	114914524	114914524
	105038438	105052877	105033102	105033102	105033102	105033102	105033102	105033102
	105033102	105033102	114914524	114914524	105052877	105052877	105052877	105052877
	105052877	105043730	105052877	105052877	105036294	105048267	105036294	105048267
	105036294	105040133	105043730	105043730	105032626	105036294	105032626	105036294
	105033537	105036294	105036294	105058605	105033537	105037893	105043730	105043730
	105040133	105048267	105032626	105036294	105037893	105035921	105033537	105032626
	105032626	105035921	105038438	105037893	105038438	105058605	105048267	105042238
	105048267	105054718	105041856	105046867	105041856	105046867	105058485	105058605
	105051363	105037893	105033537	105058485	105058605	105033131	105041856	105040133
	105043730	105034073	105055518	105037114	105051363	105040133	105058605	105037893
	105037893	105048271	105037893	105040133	105046867	105055374	105051363	105055374
	105041856	105042281	105040133	105035921	105040133	105041961	105038438	105046867
	105058605	105046867	105058605	105055518	105042238	105032626	105058024	105055771
	105048271	109504921	105044238	105033131	105033131	109506269	105037893	105058485
	105044238	105055374	105046867	105032626	105048267	105053370	105042238	105035921
	105046867	105037349	105042238	105037349	105037236	105035639	105044238	105036368
	105052281	105052281	105058072	105053370	105044238	105036898	105046867	105033131
	105058072	105044238	105037349	105044117	105053370	105055771	105040133	114914666
	105049000	105032626	105033131	105049336	105032269	105052868	105033131	105032062
	105037349	114914731	105041060	105042238	105047994	105037236	105058072	105037349
	105048620	109506744	105051363	105049265	105055023	114914666	105037349	105061556
	105055524	109506269	109506269	105032269	105051164	105043730	105061556	105036898
	105033131	105041903	105053157	105052281	105052281	105036368	105052391	105036921
	105034039	105057969	105052836	105049859	105051163	105059889	105032269	105032269
	105041903	105046088	105032269	105041060	105058098	105032269	105036921	105049022
	105049022	105042338	105033141	105035636	109506269	105037349	105047926	105037236
	114914462	105044603	105036426	105036368	105058072	105046392	105049276	109506269
	105045142	105049022	105037269	105037569	105046916	105047994	105053343	105052281
	105047994	105037725	105058757	105057969	105040633	105058485	105055374	105049276
	105037605	105035685	105041903	105050868	105049559	105057969	105052281	105032442
	105051164	105058605	105049859	105036426	105049022	105047117	105041005	105041005
	105051482	105048671	105049951	114914666	105038640	105036966	105037236	105033657
	109505372	105047994	105052281	105037269	105040512	105061553	105047994	105047117
	105061556	105045070	105040971	105055374	105041437	105035685	105036048	105047994
	109506269	105038427	105040571	105048269	105047926	105048738	105055023	109505325
	105055518	105049000	105059278	105058757	105034937	105052295	105048620	105049635
	105053370	105052868	105036048	105041903	105037413	105044907	105032442	105052652
	105037725	105044200	105048620	105042327	105055374	105035636	105044907	105049776
	105051163	105046392	105049265	105037555	105034708	114914731	105055518	105053343
	105036171	105053370	105049584	105047117	105048271	105034618	105032570	105050868
	109506744	105037555	105042466	109506269	114912879	105059410	105036904	105037447
	105055374	105036898	105055524	105049776	109505372	105050962	105035501	105052659
	105038427	105045777	105049336	109505325	105037349	105059931	105035685	105049859
	105035172	105055524	105032570	105036898	105052295	105049336	105055524	114914731
	105046916	105049336	105051960	105044074	105040631	105034284	105052659	105057969
	105037365	105050868	105053370	105056386	105053343	105049859	105049859	105049336
	105040512	105052668	105055117	105042466	105036048	105041643	105037447	105037569
	105045070	105035172	105055023	105044238	105035921	105038043	105049022	109506744
	105048671	105051413	105033394	105035685	105053902	105038719	105034075	105055518
	105049859	114914462	105041257	105049951	105042466	105044072	105041937	105054723
	105040571	105061556	105033876	105046231	105048620	105058592	105060073	105037555
	105050788	105042340	105042327	105046916	105033563	105049022	105038589	105041937
	105035685	109505348	114912879	105035342	105050529	105033761	105053635	105046796
	105034936	105045142	114913097	105037725	105049336	105054281	105052652	105035342
	105041942	105036974	105040633	105049584	105032359	105040633	105044847	105059233
	105041939	105036966	105037680	105057551	105055524	105054113	109506269	105057700
	105058657	105036242	105035636	105037164	105061556	105049559	109506744	105038589
	114912879	105053891	105035685	105049266	105053617	105052281	114912879	105047208
	105052668	105057728	105037365	105032398	105051329	105042228	105033657	105041903
	105047243	105045659	105038427	105057728	105051960	105035842	105059233	105042327
	105045343	105050176	105058657	105033544	105035723	105057148	105040633	105036966
	105044603	114914189	105040252	105036048	105038719	105039760	105060813	105044238
	105050529	105053902	105032359	105034367	105035324	105053902	109504923	105046392
	105059991	114914666	105048270	105040633	114914011	105060373	105037555	105053370
	105034937	105033544	105061556	105049022	105041961	105042269	105046796	105053635
	105042314	105036304	105051296	105037652	105049951	105049776	105040750	105054494
	105034059	105033131	105037820	105052868	105039604	105048271	105056062	105040633
	105036324	105045343	105053406	105036966	105057358	105046916	105045457	105056303
	109505683	109505325	105034075	105049294	105048461	105058893	105047208	105055524
	105037636	105036368	105046845	105033141	105052652	105037744	105036413	105037164
	105054507	105052749	105044847	105040134	105037555	105037164	105053902	105058441
	105034606	105040252	114913993	114914020	105053634	105061386	105056878	105052868
	105037115	105037627	105033182	105033198	105038043	105056658	105060351	105060073
	105043271	105053074	105057173	105040571	105036171	105044033	105036171	105050987
	105042327	105037744	105035921	105046845	105037840	105048473	105054392	105056474
	114913098	105035211	105052076	105038427	105058657	105050987	105040571	105035685
	105036974	105035109	105044117	105036530	105042625	105044979	114913993	105046058
	105050181	105037636	105036190	109506744	105045983	105047311	105042327	105043684
	105037820	105049859	105037555	105035265	105055491	105055971	105060893	105036413
	105055739	105036342	105049275	105032112	105057969	105032442	105058806	105048869
	105048537	105036324	105039030	105037108	105057436	105053343	105041643	105043270
	105037267	105036879	105044284	105053902	114914425	105039911	105058441	105041643
	105036342	105031985	105059964	105037750	105034187	105053074	105042709	105042362
	109505395	105050529	105051163	105060418	105035636	105044015	105057358	105059232
	105057969	105035636	105051388	114914731	114914839	105034249	105040512	105040252
	105035636	105042314	105060418	105058836	105035675	105033327	105035723	105056482
	109506148	105044847	105040313	105056474	105045142	105056789	105054959	105035639
	105036048	105044259	105035324	105036803	105040313	105040226	105051351	105043330
	105039604	105057476	105061550	105036395	105048962	105042144	105049548	105052441
	105032305	105060344	105032398	105051778	105036974	105032151	105032117	105055404
	105057696	105036426	105057696	105060344	105052912	105048847	105035324	105051531
	114914705	105052044	105057969	105037708	105055168	105057639	105060418	105054206
	105037555	105037164	105060453	105034092	105034032	109504740	105043270	105053166
	105054265	105034821	114913098	105055524	105036921	105058464	105052359	105057148
	105046032	105050181	105052869	105048758	105034618	105045777	105043856	105042312
	105057053	105042296	105046434	105060073	105041942	105037114	105040352	105042724
	105057353	105047117	105046625	105053074	105040571	105035342	105056058	105048738
	105044847	105035674	105041764	105040252	105046082	105055404	105056379	105037744
	114913097	105048328	105040512	114914642	105051436	105035899	114914223	105051442
	105044200	114913993	105037621	105053635	105042070	105051527	105053370	105053083
	105049518	105046416	105045961	105037621	105049584	105054723	105051025	105037799
	105032112	105058657	105048506	109504991	105032570	105059164	105036574	105053902
	105047561	105060073	105037267	109506786	105044727	105050868	105043684	105043616
	105034526	109504901	105048398	105053081	105060935	105054663	105051329	105056581
	105042589	105032867	105058279	105037627	109505395	105055518	105032398	105038653
	105045457	105053538	105048269	114913993	105058372	109506744	105041903	105037726
	105035324	105037321	105036974	105040314	105045070	105054692	105042425	105040654
	105042466	105052341	105036324	105055340	105057178	105037616	105060616	105043691
	105048992	105042466	105044325	105052174	105048074	105058945	105044685	105054092
	105041332	105037438	105053902	105057664	105037616	105046327	105060056	105044847
	105032867	105040062	105032828	114913525	105060946	105034187	105040314	105044566
	105034367	105034059	105037778	105047781	105044979	105045070	105052814	105038800
	105034821	105054935	105048023	105036685	105044819	105047118	105033420	105057232
	105053494	109505769	105053494	105059923	105035639	105045457	105050853	105058149
	105060418	105035342	105054047	109505586	105054808	105054507	105042312	105051516
	105052567	105052432	105049776	105045961	105045559	105049975	105049065	105060826
	105052653	105055094	109505203	105036324	105035685	105052617	105049336	105057728
	105048615	105032112	105060007	105060485	105036324	105057212	105048671	105050385
	105053634	105044117	105043601	105049019	114913993	105055168	105054612	114914223
	105036879	105043271	105039351	105054723	105044847	105048497	105040313	105052076
	105035342	105040633	105056658	105054544	105057109	105036974	105059232	109505586
	105056386	105049294	105040350	105044047	105036519	105038640	105038260	105040118
	105042261	105056457	105035516	105059964	109504740	105061556	105035342	105052574
	105049294	105049776	105040046	105042953	105038156	105057418	105041437	105052318
	105053512	105038653	105038289	105045070	105032398	105060344	105041764	105060756
	105040633	105054132	105033495	109504731	105054959	105057109	105044819	105044789
	105052135	105054966	105051329	105036249	114914232	105033198	105037659	105053975
	105053902	105032105	105037725	105054175	105037820	105058372	105036184	105051079
	114913993	105039653	105057334	105060635	105055891	105048245	105039787	105054353
	105057109	105042327	105046749	105056035	105060893	105032398	105039511	105045777
	105046845	105044290	105046231	105040654	105057148	105036201	105057148	105046327
	105035674	105032133	105045777	105058574	105047870	105045414	105034032	105041961
	105040543	105042480	105033801	105037191	105054392	105059486	105036167	105032116
	105042168	105049705	105060782	105044879	105035817	105045973	105052318	105044565
	105061550	114914167	105044685	105051624	105037507	105036105	105034367	105045995
	105049336	105049275	105049874	105041100	105044072	105054808	105042724	105036904
	105054910	105052076	114914232	105044780	105037542	105041084	105035328	105051537
	109505367	105049639	114913483	105055354	105054507	105037725	105032116	105036201
	105048394	105053118	105041160	105058514	105054398	105048461	105038719	105060056
	109505348	105061420	105050263	105044828	105049026	105048741	105056581	105042151
	105059859	105052289	105057358	105058923	105049859	105056085	105049951	105060251
	105033801	105058836	105059856	105049921	105060418	105048962	105043872	105039760
	105032366	105052567	105034039	105061534	105053057	105040244	105045097	105034032
	105057847	105061433	105041169	105037670	105037365	105060073	105035858	105049312
	105044553	105037750	105053074	105045821	105051598	109505439	105059964	105056621
	105033496	105048394	105057209	105052432	105053813	105052309	105033723	105041277
	105037844	105049326	105050330	105041013	105035342	105042466	105035639	105060351
	105053074	105041995	105037280	105040259	105051457	105043910	105047870	105052374
	105057724	105048992	105042326	105045777	105034039	105037884	105053975	105032523
	105051089	105037586	105051089	109506538	105046556	105052647	105054507	105042689
	105046416	105032283	105054888	105036974	114913098	105051457	105049456	105039074
	105048245	105059215	105058987	105057807	114914116	105044037	105037799	105049789
	105032074	105032398	105038870	105039983	105039094	105041277	105044039	105054060
	105057086	105047781	105050052	105032297	105036476	105049294	105032151	105052517
	105052232	105038955	105051164	105054855	105043867	105056044	105041391	105040201
	105054723	105048373	105042232	105045465	105032442	105052232	105041942	105038686
	105041967	105032465	105032867	105033165	105049975	105041250	105046845	105046845
	105048114		105047377	105039030	105060073	105046647	105038653	105039911
	105049188		105036585	114912606	105049507	105055835	105047638	105057696
	105035385		105048271	105044290	105047561	105034059	105043616	105053074
	109506061		105038407	105044819	105052883	105032401	105052617	105032481
	105051778		105061441	105054132	105059353	105038800	105032481	105051701
	105033795		105054392	105037619	105032366	105039777	105060429	105037659
	105036500		109506349	105055217	114913185	105045026	105059863	114913483
	105049584		105049266	105044827	105060351	105036755	105056482	105042088
	105043594		105041640		105052958	105056581	105055467	105056706
	105046960		105043334		105038232	105044073	105050098	105034367
	105038069		105054910		105040513	105040168	105045130	105037840
	105060782		105056044		105049926	105060616	105052232	105041137
	114914381		105057807		105039918	105036306	105041013	105060453
	105036304		105056732		105045835	105053975	105059164	105061512
	105049951		109504991		105046931	105040247	105058279	105058604
	109505641		114912739		105049518	105061512	105044789	114913993
	105056581		109506347		105048407	114913993	105041277	105042744
	105050052		105034367		105059410	105032362	105042116	105045026
	105056608		105036888		109505348	105034821	105057706	105034183
	105054392		114914493		105035475	105038971	105038504	105040536
	105056379		105051778		105056222	105057477	105050987	105057372
	105035908		105051148		105034367	105052912	105042070	105055491
	105032465		105041437		105033218	114914116	105048023	105055094
	105043638		105056421		105050986	105054627	105036042	105054959
	105037803		105053437		105047173	105044291	105050009	105060344
	105044979		105036184		105044291	105036665	105058044	105059931
	105041695		105032732		105055971	105058580	105036839	105060935
	105051762		105056552		105050591	105042754	105031987	105036171
	114914020		105033579		105048585	105044469	105051079	105034075
	105049181		105031933		105050452	105056058	105058592	105042046
	105035485		105044047		105034451	105046763	105044255	105052232
	114914427		105057001		105055440	105055032	105033187	105039745
	105037435		105033795		105058186	105040441	105055915	105032686
	105052044		109505348		105036001	105036785	105046928	105039259
	109504930		105061258		105058298	114912589	105052914	105044033
	105042325		105052567		105041396	105056396	105050385	105052918
			105053057		109505483	105032366	105034039	105056058
			105048881		105050962	105056608	105032026	105056062
			109506069		105054692	105046058	114913483	105055848
			105047290		105056581	105059048	114914346	105051437
			105037746		105055384	105043691	105061305	114914511
			105035342		105033521	105041437	105050537	105050729
			105042269		105035172	105037555	105033761	105044733
			105033632		105036708	105048009	105054716	105042425
			114913525		105045071	105061534	105054781	105051506
			114914020		105044339	105060485	105045026	105042953
			105049294		105045130	105042790	105054060	105054966
			105035675		105059891	105053813	105043369	105058836
					114913097	105036324	105038308	105052567
					105036401	105040252	105037740	105052309
					105033820	105052914	105054092	105054716
					105047638	105037369	105043638	105041013
					105036190	105038199	105036191	105041539
					105039030	105036048	105033521	105057064
					105044039	105058829	105034936	109505302
					105044073	105040062	105039368	105061305
					105049276	105059750	105037586	105046684
					105057962	105034682	105055848	105036048
					105048269	105039259	105039230	105050052
					109505274	105037840	105036335	105058107
					105044255	105057436	105038125	105049975
					105057353	105035052	105037365	105055891
					105058829	105057508	105060902	105048721
					105058514	105056486	105048427	105048221
					105057606	109505577	105056457	105037552
					105051506	105040536	105044792	105047278
					105033801	105060935	105049849	105052295
					105034672	105043900	105042046	105037291
					105042589	105056888	105049308	105038125
					114914741	105032709	105042466	105048620
					105040046	105057103	105051089	105032424
					105036413	105042295	105048271	105048895
					105056789	105053303	105041371	105050599
					105059859	105058514	105048847	105045973
					105049782	105037907	105058071	105049294
					105037998	105057452	105045070	105052617
					105045322	105034937	105058372	105050537
					105035258	105036685	105054614	105050235
					105055111	105039804	105038686	105038933
					105032556	105042778	105038800	105054576
					109505439	105057728	105039745	105032401
					105047771	105052812	105059058	105049581
					105056457	105053538	105037108	105037108
					105042228	105050438	105048827	105036129
					105040536	105040118	105033832	105050019
					105046416	105044802	105048705	105032383
					105038958	109504948	105041088	105036574
					105035362	105035858	105043691	105047113
					114914502	105052374	105054768	105044979
					105051762	105049976	105047781	105058455
					105036701	105055450	105049789	105058592
					105046845	105040542	105052374	105033723
					105045841	105051940	105051537	105038308
					105041842	105044034	105052567	105057706
					105033001	105043615	109505588	105049978
					114914305	105047173	105034133	105041084
					105056658	105048269	105054373	105060860
					105047109	105059859	105047012	105040046
					105053062	105052692	105048524	105032151
					109505280	105040046	105046058	114913797
					105036105	105033481	105060288	114914209
					105044200	105043616	105036129	105055915
					105053635	105039604	105040118	105053383
					105040534	105040915	105050394	105038719
					105048275	105053843	105050962	105057755
					105044789	105058455	105048528	105035516
					105043364	105034039	105057173	105049308
					105045883	105049951	105053272	105059164
					105043284	105039502	105037820	105049065
					105033243	105040419	105058395	105061057
					105050229	105056554	105056621	105037750
					105036002	105060887	105061550	105059811
					109506119	105051079	105034111	105048758
					105041643	105046416	105043415	105036839
					105054113	105047985	105045254	105054020
					105041709	105032359	105055491	105035102
					105037799	105048192	105040536	105041839
					105033795	105041937	105054030	105050808
					105054910	105034367	105035611	105042070
					105054213	105036001	105040155	105057432
					105039926	105033285	105045937	105038614
					105056044	105051305	105052295	105055032
					105035442	105051210	105035703	105044325
					105056396	105058440	105049975	105034937
					105037884	105032121	105046327	105040419
					105053636	105048427	105060311	105038887
					105037444	105054218	105039698	105054994
					105044537	105043395	105055404	105052044
					105032922	105056949	105052647	105032996
					105049504	105033544	105036815	105046960
					105051842	114912904	105048962	105036032
					105039222	105047902	114914232	105059964
					105036574	105040921	105048755	105032321
					105038407	105046048	105059119	105058044
					105056379	105046594	105046651	105035691
					105059814	105055891	105057969	105056720
					105035293	105050154	105057432	105054113
					105032156	105058298	105055168	105041036
					105042048	105039698	105060860	105047151
					105042104	105053377	105055656	105058372
					105041084	105055491	105035363	105051434
					105049456	105049312	105046594	105047527
					105057434	105055045	105046092	105035636
					105035052	105033003	105047109	105048497
					105040212	105056341	105043754	105046149
					105053110	105046556	105054501	105053525
					105052617	105057178	105048365	105058806
					105053164	105049978	114914013	105060902
					105053494	105033821	105051531	105045070
					105057573	105042070	105048585	105045130
					105052929	105051397	105053166	105060523
					105048637	105058235	105060008	105056457
					105040783	105054373	105035174	105034966
					105052341	105044789	105048037	105048847
					105052044	105035691	105041839	105033187
					105036500	105054765	105039777	105057624
					105039290	105037109	105045777	105036844
					105056386	105033283	105043364	105059814
					105047902	105035908	105048637	105054888
					105059129	105056178	105056608	114913621
					105036218	105056895	105041539	105043615
					105039418	105044847	105033391	105037725
					105050009	105057302	105032867	105036955
					105046208	105054959	105039119	105054501
					105036760	105050059	105045610	105056398
					105044989	105032074	105050808	105039762
					105052914	105042327	105058247	105048427
					105059164	105036579	105034618	105051210
					105037107	105042101	105055835	105034654
						105041839	105057713	105034213
						105050711	105038614	105044735
						105038614	105055448	105057201
						105057024	105052366	105040955
						105056147	109505968	105037884
						105040552	105033295	105033295
						114914017	105040201	105032398
						105046605	105057431	105048365
						105048721	105054833	105032524
						105045322	105060231	105051310
						105041709	105050052	105059930
						105041371	105034213	105036005
						105035442	105052309	105036395
						105037799	105059750	114914296
						105032696	105058165	105061039
						105059891	105038839	105056333
						105059519	105057417	105035858
						105042953	114913621	105058923
						105048125	105042144	105039724
						105049073	105046986	105050962
						105037542	105034249	105036335
						105055627	105035921	109505405
						105052044	105055386	105036665
						105050421	105057266	105048766
						105051862	105046035	105047408
						105042296	114913098	105034595
						105036609	105037726	105047012
						105047012	105039222	105040441
						105056398	109506208	105060858
						105047494	105057495	105059058
						114913483	105051210	105047781
						105036150	105057188	105057389
						105033565	105048473	105059863
						105040958	105034682	105037586
						105044632	109506786	105055175
						105053057	105060782	105048687
						105048895	105055911	105048827
						105043872	105032686	105042228
						105060860	105058457	105058002
						105058002	105046802	105036530
						105039163	105041464	105033537
						105059814	105037859	105050370
						105049548	105052692	105054951
						105044733	105050599	105040562
						105048869	105052653	114914189
						105043662	105038199	105036627
						105055636	105041961	105055069
						105040704	105036510	105035442
						105053636	105036105	105057434
						105055600	105038043	105059637
						109505641	105046149	105048637
						105044325	105056658	105037869
						105057847	105037164	105060418
						105050370	105036032	105037701
						105052574	105041137	105035041
						105041396	105037199	105058580
						105032406	105043246	105054334
						105043654	105033563	105048528
						105037998	105059811	105054373
						105052918	105044235	105041091
						105057202	105052885	105033928
						105046704	105041036	105050098
						105044401	105048497	105058829
						105050241	105054951	105051996
						105043189	105046006	105037369
						105037916	105060070	105040671
						105036519	105046309	105056608
						105050345	105050438	105051624
						105047561	105057436	105049849
						105042391	105047117	105043662
						105036476	105054842	105032489
						105045921	105046129	105056075
						105054966	105056044	105048401
						105043594	105048480	105038955
						105044577	114914179	105048271
						105054092	105054266	105033521
						105050210	105032362	105032496
						105056062	105036519	105033165
						105032524	105049312	105060306
						105061305	105039637	105050590
						105060317	105057434	105059051
						105054833	105045116	105056386
						105043158	109505280	114912639
						105044824	105058829	105051025
						105047174	105055069	105042826
						105033230	105047113	105038043
						105054030	105047641	105041464
						105060215	105034670	114913525
						105040259	105032366	105050194
						105050181	105051269	105058234
						105041439	105047889	105042171
						105051310	105055913	105060231
						105056607	105049294	105036497
						105050748	105054494	105042181
						105037191	105058562	105048671
						114913563	105033242	105058490
						105054575	105050345	105037859
						105046098	109505869	105057713
						105051419	105041083	105039804
						105039368	105057201	105035236
						105049782	105040419	105059850
						105036708	105036324	105058895
						105033179	105060049	105038747
						105037750	105048687	105037199
						105049593	105045604	105043497
						105040955	105059814	105048494
						105039290	105038371	109506060
						105047782	105047278	105051933
						114914296	105033801	105036815
						105036218	109505203	105046129
						105040654	105036708	105043690
						105033566	105048269	105052366
						105037255	105056390	105044786
						105039954	105060714	105045143
						114914327	105038081	105033632
						105049584	105044825	105055575
						105044819	105057193	105044255
						105059152	109505405	105053690
						105045130	105042625	105034618
						105059811	105035817	105060317
						105033295	105041058	105046729
						105038933	105036665	105032247
						105053763	105059016	105059909
						105049926	105043213	105048186
						105050998	105054334	105058247
						105059785	105060935	105044290
						105055364	105044249	105053450
						105052341	114912928	105043689
						105061060	105039200	105060335
						105057335	105046634	105039200
						105035115	105059862	105057452
						105032347	105039983	105052341
						105046149	105054683	105032362
						105048588	105033481	105038199
						105053409	105053383	105049006
						105037873	105032996	105037693
						105055552	105048477	105059918
						105043369	109505238	105037274
						105051155	105053636	109505974
						105040201	105058773	105056672
						105058923	105045862	105039466
						105047889	105049006	114912865
						105060083	105054910	109506347
						105039460	105054994	105032121
						109505348	105046960	105038968
						105034156	105053813	105035337
						105057372	105044472	105046328
						105059007	105049067	105049266
						105034936	105033424	105059859
						105042625	105049507	105037583
						105032996	114913097	105047638
						105042913	105039315	105041978
						105038407	105047736	105053813
						109505043	105040435	105040915
						105050385	105052753	105033591
						105055897	105039215	105033645
						105047341	105056679	105056224
						105043684	105035579	105036510
						105053450	105060706	105060714
						105058678	105058580	105055448
						109506678	105045080	105036076
						105049518	105035273	105032406
						105056634	105054730	105032709
						105046963	105044203	105036579
						105042826	105044342	105042466
						105048494	105049591	105032645
						105045241	114914839	105042585
						105038549	105033795	105052406
						105051531	105040169	105053538
						105039983	105057118	105032533
						105032631	105032406	105054836
						105036042	105053690	105061319
						109506082	105051975	105055045
						105057319	109506060	105035817
						105038260	105032305	105047643
						105032645	105043690	105040887
						105044532	105056224	105037614
						105046281	105050998	105045096
						105050729	105053494	105035579
						105041375	105044913	105053923
						105040169	105036201	105037356
						105059016	105043615	105036755
						105041743	105040915	109506082
						105052242	105037438	105059750
						105047564	105039762	105042116
						105045654	105032645	105032026
						105036882	105052290	105050162
						105035258	105061251	105061420
						105041572	105058895	105034682
						105059930	105036957	105049593
						105057755		105041550
						105059603		105043912
						105034775		105034832
						105054182		105040304
						105042248		105057188
						105053164		109506786
						105038308		105043250
						105051434		105032197
						105057193		105032366
						105049901		105044813
						105041137		105037392
						105054020		105053295
						105061039		105034530
						105060088		105049782
						105043096		105054484
						105038139		105048741
						105058107		105060088
						105041842		105038372
						105036906		105059916
						105037592		105033689
						105054017		105050741
						105054588		105046092
						105049889		105058440
						105052653		105042740
						105049590		105047889
						105037199		105054683
						105039232		105039983
						105041710		105057103
						109505974		105033424
						105056004		105040783
						105040037		105051328
						105048114		105049584
						105056075		105035081
						105047163		105033761
						105058806		105055636
						105036032		105048755
						105046845		105060373
						105045895		105036519
						105035041		105053102
						105048755		105033312
						105059158		105039368
						105039459		105040169
						105032026		105037255
						105051102		105056486
						105033243		105044230
						105059353		105046852
						105056457		109505982
						105042708		105039899
						105033420		105048752
						105046176		105061228
						105035163		105036324
						105049026		105053843
						105047970		109505043
						105036413		105044249
						105054173		105052349
						105034579		105053636
						105037330		105051269
						105054392		105033270
						105038371		105045322
						105059637		105057495
						105041637		105032960
						105056455		105057431
						105042104		105036112
						105057261		105046594
						109506616		105055875
						105040959		105041058
						105055440		105054768
						105033820		105037191
						105057073		114913037
						105041978		105053408
						105047981		105048068
						105054390		105033514
						105032809		105052290
						114914839		105047118
						105044727		105046963
						105034530		105057889
						105048637		105044913
						105054951		105044200
						105059232		105037387
						105039762		105032031
						105049276		105036356
						105058151		105054612
						105057201		105041764
						105043690		105050059
						105052609		105035703
						105044336		105046931
						105055175		105058264
						105050233		105047641
						105044685		105060049
						105060738		105048273
						105054576		105044469
						105033487		105049179
						105033204		105033997
						105051604		105056379
						105049591		105041155
						105042006		105056399
						105039375
						105032489
						105050826
						105036530
						105042585
						105043689
						109505909
						105048574
						105036760
						109505585
						105055554
						105034893
						105041096
						105037387
						105050810
						105047151
						105044290
						105038202
						105052831
						105032556
						105056386
						105053402
						105041960
						105044236
						105059964
						105036921
						105053470
						109506470
						105044481
						105042703
						105033288
						105059923
						105060858
						105040749
						105053635
						105048455
						105045610
						105032247
						105058836
						105060327
						105060836
						105055069
						105037444
						105044735
						105035515
						105041996
						105037284
						105034032
						114914209
						105038887
						105044215
						114914741
						105060335
						105052811
						105050260
						105055731
						105049789
						105040534
						105057691
						105037706
						105040681
						105055913
						105055003
						105032375
						105057001
						105044200
						105060756
						105041046
						105040737
						105049504
						105032478
						105047836
						105047113
						105052929
						105052804
						105040120
						105050741
						105033521
						105040304
						105053091
						105059917
						105049597
						105057470
						105059058
						105037081
						105035118
						105044813
						105052073
						105055778
						105036208
						105041655
						105058687
						105057476
						105049006
						105046980
						105052141
						109504731
						105037258
						105034075
						105055886
						105051543
						105043867
						105044649
						105036079
						105056621
						105048460
						105040188
						105057224
						105033707
						105053041
						105034354
						105057598
						105057188
						105034878
						105049562
						105038968
						105045942
						105058658
						105048480
						105061036
						105049027
						105043754
						105048365
						105046651
						105048685
						105034832
						105057434
						105058816
						105037701
						105049067
						105055928
						105050452
						105053775
						105055575
						105049181
						105033514
						105036887
						105039089
						105035074
						105033657
						105052406
						105036672
						105058457
						105041397
						105040483
						105037980
						105039372
						105043178
						105058318
						105050020
						105041013
						105039200
						105037869
						105058714
						114913672
						105058063
						105043442
						109505403
						105036701
						105036388
						105039030
						105056399
						105033595
						105034323
						105046729
						105061057
						105043603
						105053062
						105059121
						105058351
						105034213
						105047638
						105039119
						105043424
						105044786
						105061251
						105049402
						109506545
						105044753
						105038912
						105055112
						105060231
						105036810
						105038949
						105036103
						105047507
						105050705
						105060070
						105033001
						105033424
						105041005
						105045143
						105032227
						105051922
						109506240
						105061420
						105059368
						105055671
						105053144
						105044678
						105052067
						114913525
						114913684
						105045343
						105056379
						109505496
						109506786
						105060066
						105054197
						105044395
						105047408
						105058165
						105059909
						105034603
						105033875
						105037451
						105038747
						105048468
						105060800
						105049179
						105037356
						105032686
						105040074
						105047150
						105045549
						105056672
						105053601
						105032791
						105039385
						105048270
						105052677
						105036955
						105049836
						105033367
						114913620
						105057803
						105033218
						105050235
						105053308
						105032312
						105032960
						105033391
						105046960
						105040887
						105058520
						105036112
						114914189
						105053771
						105042171
						105059233
						105038372
						105055875
						105056485
						105042608
						105042597
						105057917
						105056877
						105059669
						105060716
						105054065
						105047278
						105037617
						109506358
						105060306
						105045632
						105041835
						105043923
						105058696
						109505082
						105033187
						109506555
						105047781
						109505955
						105046082
						105047907
						105058186
						105034536
						105041244
						105042530
						105038530
						105061550
						105041004
						105046496
						105039036
						105052289
						105054836
						105056491
						105054151
						114914844
						105051269
						114914683
						105037859
						105056605
						105051589
						109505238
						105058663
						105049070
						109505982
						105058636
						114914511
						105032764
						105046838
						105048553
						105042308
						105035384
						105038408
						105032016
						105037485
						105040510
						105045029
						105043759
						105032287
						105037358
						105041875
						105044230
						105054952
						105043744
						105053383
						105052057
						105060368
						105032378
						105058059
						105056283
						105059052
						105061259
						105050194
						105035716
						105046585
						105037088
						105055775
						105035362
